# Supplementary material for: Individualized Prediction of Survival by a 10-Long Non-coding RNA-Based Prognostic Model for Patients With Breast Cancer
Source: Front Oncol. 2020 Oct 19;10:515421. doi: 10.3389/fonc.2020.515421 (PMC7604500; doi:10.3389/fonc.2020.515421)
Supplement: Supplementary Table 5 — The quantification results of in situ hybridization analysis. [file Table_5.xlsx]

## Sheet: Sheet1
Number	Location (Tumor)	Score	Location (Paracancer)	Score	Gender	Age	Time of surgery	Organ	Tumor site	Pathological type	Follow-up time	Recurrence	Time to relapse	Recurrence-free survival	Overall survival （201601）	survival status	Pathological grade	Grade	Vascular invasion	Total number of lymph nodes	Number of positive lymph nodes	T	N	M	TNM	Her-2	ER	PR
J07A3054	A01	4			Female	56	2005-1	Breast	Left breast	Invasive ductal carcinoma	2016-5-5	No		132	132	1	Ⅱ	2		14	0	1	0	0	1		（+）	（+）
J07A3055	A02	2	A02	1	Female	51	2005-2	Breast	Left breast	High ductal epithelial hyperplasia with severe dysplasia, cancerous transformation with partial area infiltration	2016-4	No		131	131	1	Ⅱ	2		15	0	2	0	0	2		（+）	（+）
J07A3056	A03	3	A03	2	Female	39	2005-2	Breast	Right breast	Invasive ductal carcinoma	2011-8	Yes	2009-1	47	78	0	Ⅱ-Ⅲ	3		25	9	2	3	0	3	（-）	（-）	（-）
J07A3057	A04	4			Female	60	2005-2	Breast	Right breast	Invasive ductal carcinoma	2016-5-17	No		131	131	1	Ⅱ	2	Cancer thrombi can be seen in some lymphatic vessels	18	2	1	1	0	2	（80%+）	（90%++）	（10%+）
J07A3058	A05	4			Female	55	2005-2	Breast	Right breast	Invasive ductal carcinoma	2016-7	No		131	131	1	Ⅱ	2		17	0	1	0	0	1	（-）	（10%+）	（-）
J07A3059	A06	4			Female	65	2005-2	Breast	Right breast	Invasive ductal carcinoma	2016-4	No		131	131	1	Ⅱ	2		16	1	2	1	0	2	（100%+++）	（90%+++）	（80%++-+++）
J07A3060	A07	4	A04	1	Female	47	2005-3	Breast	Right breast	Invasive lobular carcinoma	2016-1	Yes	2013-8	101	130	1	Ⅱ	2		17	9	2	2	0	3	（+）	（+）	（-）
J07A3061	A08	2			Female	55	2005-3	Breast	Right breast	Invasive ductal carcinoma	2016-5	No		130	130	1	Ⅱ	2		15	3	2	2	0	3	（-）	（95%++-+++）	（-）
J07A3062	A09	4			Female	60	2005-3	Breast	Right breast	Invasive ductal carcinoma，partly medullary carcinoma	2016-8	No		130	130	1	Ⅱ	2		13	10	2	3	0	3	（Weak +）	（60% Weakly +）	（Weakly +）
J07A3063	A10	4			Female	41	2005-3	Breast	Left breast	Invasive ductal carcinoma	2016-8	No		130	130	1	Ⅱ	2		14	0	1	0	0	1		（++）	（+）
J07A3064	A11	8			Female	75	2005-3	Breast	Left breast	Invasive ductal carcinoma	2009-12	No		56	56	0	Ⅱ	2		10	1	2	1	0	2	（-）	（80%+++）	（-）
J07A3065	A12	4	A06	1	Female	58	2005-3	Breast	Left breast	Invasive ductal carcinoma	2016-6-7	No		130	130	1	Ⅱ	2	Tumor thrombi can be seen in the vessel	21	0	2	0	0	2	（+/-）	（60%+）	（60%+）
J07A3066	A13	4	A07	2	Female	41	2005-3	Breast	Right breast	Invasive ductal carcinoma	2016-4	Yes	2014-1	106	130	1	Ⅱ	2		17	6	1	2	0	3	（-）	（+/-）	（-）
J07A3067	A14	4			Female	66	2005-3	Breast	Left breast	Invasive ductal carcinoma	2016-8	No		130	130	1	Ⅱ	2		11	0	2	0	0	2	Weak（+）	（+）	（+）
J07A3068	A15	8			Female	62	2005-4	Breast	Left breast	Invasive ductal carcinoma	2012-6	Yes	2009-6	50	86	0	Ⅱ	2		25	4	2	2	0	3		（-）	（-）
J07A3069	A16	4			Female	48	2005-4	Breast	Right breast	Invasive ductal carcinoma	2016-6-28	No		129	129	1	Ⅱ	2		21	3	2	2	0	3	（+）	（-）	（-）
J07A3071	B02	4			Female	56	2005-4	Breast	Right breast	Invasive ductal carcinoma	2016-4	No		129	129	1	Ⅱ-Ⅲ	3	Cancer tissue invades nerves	10	0	1	0	0	1	（-）	（80%+）	（-）
J07A3072	B03	4			Female	49	2005-4	Breast	Left breast	Invasive ductal carcinoma	2016-4	Yes	2012-7	87	129	1	Ⅱ-Ⅲ	3		15	7	2	2	0	3	（++-+++）	（60-70%）	（70-80%）
J07A3073	B04	4	A10	1	Female	70	2005-4	Breast	Left breast	Invasive ductal carcinoma，partly invasive lobular carcinoma	2011-6	Yes	2010-9	65	74	0	Ⅱ	2		9	6	1	2	0	3		（-）	（-）
J07A3074	B05	4	A11	2	Female	43	2005-4	Breast	Right breast	Invasive ductal carcinoma	2012-12	Yes	2010-7 Whole body metastasis	63	92	0	Ⅱ	2		15	11	2	3	0	3	（-）	Weakly（+）	Partly（+）
J07A3075	B06	4	A12	2	Female	84	2005-4	Breast	Right breast	Invasive ductal carcinoma	2007-6	Yes	2006-10 Chest wall recurrence	18	26	0	Ⅱ-Ⅲ	3		13	0	2	0	0	2	（-）	（-）	（+/-）
J07A3076	B07	4			Female	74	2005-4	Breast	Left breast	Invasive ductal carcinoma	2016-8	No		129	129	1	Ⅱ	2		9	0	1	0	0	1		（+）	（++）
J07A3077	B08	4			Female	58	2005-4	Breast	Right breast	Invasive ductal carcinoma	2008-1	Yes	2006-11	19	33	0	Ⅱ	2		11	0	2	0	0	2	（-）	（-）	（-）
J07A3078	B09	4			Female	55	2005-5	Breast	Left breast	Invasive ductal carcinoma	2016-8	Yes	2014-5 Whole body metastasis	108	128	1	Ⅱ	2		20	13	2	3	0	3	（-）	（70%+-++）	（20%+）
J07A3079	B10	4			Female	60	2005-5	Breast	Right breast	Invasive ductal carcinoma	2016-6	Yes	2012-9	88	128	1	Ⅱ	2	Tumor thrombi can be seen in the vessel	20	7	1	2	0	3		（90%+）	（40%+）
J07A3080	B11	4			Female	47	2005-5	Breast	Right breast	Invasive ductal carcinoma	2016-5	No		128	128	1	Ⅱ	2		18	0	1	0	0	1		（+）	（++）
J07A3082	B13	8			Female	59	2005-5	Breast	Right breast	Invasive ductal carcinoma	2013-3	Yes	2011-9 Left axillary lymph node metastasis	76	94	0	Ⅱ-Ⅲ	3		15	0	2	0	0	2	（-）	（-）	（-）
J07A3083	B14	4			Female	42	2005-5	Breast	Left breast	Invasive ductal carcinoma	2016-5	No		128	128	1	Ⅲ	3		12	0	2	0	0	2		（-）	（-）
J07A3084	B15	4	B05	1	Female	32	2005-5	Breast	Left breast	Invasive ductal carcinoma	2016-2	Yes	2013-8	99	128	1	Ⅱ	2		22	0	1	0	0	1	（+）	（-）	（-）
J07A3085	B16	4			Female	50	2005-6	Breast	Right breast	Invasive ductal carcinoma，partly invasive lobular carcinoma	2016-8	No		127	127	1	Ⅱ	2		17	3	2	2	0	3	（+）	（90%++）	（100%++）
J07A3086	C01	4			Female	69	2005-6	Breast	Right breast	Invasive ductal carcinoma，partly invasive lobular carcinoma	2013-6	Yes	2009-6	48	96	0	Ⅱ-Ⅲ	3	Tumor thrombus seen in the vessel	20	8	1	2	0	3	（-）	（+）	（+）
J07A3087	C02	4	B06	1	Female	56	2005-6	Breast	Left breast	Invasive ductal carcinoma	2016-3	No		127	127	1	Ⅱ	2		11	0	2	0	0	2	（-）	（5%+）	（-）
J07A3088	C03	4	B07	4	Female	68	2005-6	Breast	Left breast	Invasive ductal carcinoma	2016-6-7	No		127	127	1	Ⅱ	2		15	0	2	0	0	2	（+）	（-）	（-）
J07A3089	C04	4			Female	87	2005-6	Breast	Right breast	Invasive ductal carcinoma	2010-4	No		58	58	0	Ⅱ	2		15	1	2	1	0	2	（+）	Few（+）	Partly（+）
J07A3090	C05	4			Female	43	2005-6	Breast	Left breast	Invasive ductal carcinoma	2016-8	No		127	127	1	Ⅱ	2	Cancer thrombus seen in part of the vessel	17	0	1	0	0	1	（+）	（+）	（+）
J07A3091	C06	4	B08	4	Female	56	2005-6	Breast	Left breast	Invasive ductal carcinoma	2016-6-17	No		127	127	1	Ⅱ	2		13	0	2	0	0	2	（100%+++）	（100%+++）	（-）
J07A3092	C07	4	B09	1	Female	52	2005-6	Breast	Right breast	Invasive ductal carcinoma	2016-8	No		127	127	1	Ⅱ	2		20	0	2	0	0	2	（-）	（90%++）	（-）
J07A3093	C08	4	B10	2	Female	48	2005-6	Breast	Right breast	Poorly differentiated invasive carcinoma	2016-5	No		127	127	1	Ⅱ	2		15	0	1	0	0	1
J07A3094	C09	4	B11	4	Female	62	2005-6	Breast	Left breast	Invasive ductal carcinoma	2016-5	No		127	127	1	Ⅱ	2		10	0	1	0	0	1		（++）	（+）
J07A3095	C10	8	B12	1	Female	86	2005-6	Breast	Right breast	Invasive ductal carcinoma	2009-1	No		43	43	0	Ⅱ	2		22	3	1	2	0	3	（-）	（+）	（+）
J07A3096	C11	4	C01	1	Female	49	2005-6	Breast	Right breast	Invasive ductal carcinoma	2016-8	No		127	127	1	Ⅱ	2		16	2	2	1	0	2		（+）	（-）
J07A3097	C12	2	C02	2	Female	72	2005-6	Breast	Right breast	Invasive lobular carcinoma	2016-2	No		127	127	1	Ⅱ	2		6	0	1	0	0	1	（-）	（80%+）	（70%+）
J07A3098	C13	4	C03	2	Female	54	2005-7	Breast	Left breast	Invasive ductal carcinoma	2016-6	No		126	126	1	Ⅱ	2		11	0	2	0	0	2		（+）	（-）
J07A3100	C15	4	C05	4	Female	52	2005-7	Breast	Left breast	Invasive ductal carcinoma	2016-7	No		126	126	1	Ⅱ	2		14	3	2	2	0	3	（+）	Weakly（+）	（10%+）
J07A3101	C16	4			Female	53	2005-7	Breast	Left breast	Invasive ductal carcinoma	2011-7	Yes	2007-9	26	72	0	Ⅱ-Ⅲ	3	Cancer thrombi can be seen in individual vessel lumen	9	7	2	2	0	3		（-）	（+）
J07A3102	D01	3	C06	2	Female	46	2005-7	Breast	Left breast	Invasive ductal carcinoma	2016-1	No		126	126	1	Ⅱ	2		16	0	1	0	0	1	（-）	（-）	（-）
J07A3103	D02	8			Female	77	2005-7	Breast	Right breast	Invasive ductal carcinoma	2011-5	No		70	70	0	Ⅱ	2		23	0	2	0	0	2	（-）	（60%+-++）	（-）
J07A3104	D03	8	C07	6	Female	40	2005-7	Breast	Left breast	Invasive ductal carcinoma	2014-8	Yes	2010-5	58	109	0	Ⅱ-Ⅲ	3		15	0	1	0	0	1	（-）	（-）	（-）
J07A3105	D04	4			Female	54	2005-7	Breast	Right breast	Invasive ductal carcinoma	2016-8	No		126	126	1	Ⅱ	2		19	0	2	0	0	2	（++）	（90%+）	（-）
J07A3106	D05	4	C09	2	Female	52	2005-7	Breast	Left breast	Mucinous adenocarcinoma	2016-8	No		126	126	1	Ⅱ	2		9	0	1	0	0	1		（++）	（++）
J07A3107	D06	4	C10	2	Female	49	2005-7	Breast	Left breast	Invasive ductal carcinoma	2016-1	No		126	126	1	Ⅱ-Ⅲ	3		12	0	2	0	0	2	（-）	（+10%）	（-）
J07A3108	D07	4			Female	67	2005-7	Breast	Left breast	Invasive ductal carcinoma	2016-7	No		126	126	1	Ⅱ-Ⅲ	3		14	0	2	0	0	2	（-）	（70%+）	（10%+）
J07A3109	D08	2			Female	69	2005-7	Breast	Right breast	Invasive ductal carcinoma	2016-8	No		126	126	1	Ⅱ	2		9	1	1	1	0	2	（-）	（100%+++）	（70%+）
J07A3113	D12	12			Female	46	2005-8	Breast	Right breast	Invasive lobular carcinoma	2016-5-17	No		125	125	1	Ⅱ	2				2	2	0	3	（-）	（-）	（60% Weakly +）
J07A3114	D13	4			Female	43	2005-8	Breast	Left breast	Invasive ductal carcinoma	2016-2	No		125	125	1	Ⅱ	2				2	0	0	2	Partly（+）		（70%+）
J07A3116	D15	12	D03	1	Female	54	2005-8	Breast	Right breast	Invasive ductal carcinoma	2016-3	No		125	125	1	Ⅲ	3	Intravascular tumor thrombus is easy to see	15	4	3	2	0	3	（-）	（-）	（-）
J07A3117	D16	2			Female	69	2005-8	Breast	Right breast	Mucinous adenocarcinoma	2016-1	No		125	125	1	Ⅱ	2		15	0	2	0	0	2	（-）	（-）	（-）
J07A3118	E01	4	D04	2	Female	49	2005-8	Breast	Right breast、Left breast	Invasive ductal carcinoma，partly mucinous adenocarcinoma	2016-1	No		125	125	1	Ⅱ	2		11	4	1	2	0	3		（-）	（-）
J07A3119	E02	4	D05	6	Female	44	2005-8	Breast	Left breast	Mucinous adenocarcinoma	2016-4	No		125	125	1	Ⅱ	2		28	9	1	2	0	3	（-）	（60% Weakly +）	（30%+）
J07A3120	E03	4			Female	45	2005-8	Breast	Left breast	Invasive ductal carcinoma	2016-1	No		125	125	1	Ⅱ-Ⅲ	3	Tumor thrombus seen in individual vessels			2	2	0	3	（++）		（-）
J07A3121	E04	8			Female	81	2005-8	Breast	Right breast	Invasive ductal carcinoma	2013-3	Yes	2012-5-30 Whole body metastasis	81	91	0	Ⅲ	3		12	0	2	0	0	2	（-）	（80%+++）	（70%+）
J07A3122	E05	4			Female	50	2005-8	Breast	Left breast	Invasive ductal carcinoma	2016-8	No		125	125	1	Ⅱ-Ⅲ	3		11	0	1	0	0	1	（40%+-++）	（90%++-+++）	（80%++-+++）
J07A3123	E06	4	D06	4	Female	50	2005-8	Breast	Right breast	Invasive ductal carcinoma	2016-5	No		125	125	1	Ⅱ	2		14	2	2	1	0	2	（-）	（5%+）	（70%+）
J07A3124	E07	4	D07	2	Female	40	2005-8	Breast	Right breast	Invasive ductal carcinoma	2016-2	No		125	125	1	Ⅱ-Ⅲ	3		17	3	1	2	0	3	（-）	（40%+-++）	（70%++-+++）
J07A3125	E08	8			Female	65	2005-9	Breast	Right breast	Invasive ductal carcinoma	2016-6	No		124	124	1	Ⅱ-Ⅲ	3		10	2	2	1	0	2	（-）	95%（+）	5%（+）
J07A3127	E10	2			Female	82	2005-10	Breast	Right breast	Mucinous adenocarcinoma	2016-4	No		123	123	1	Ⅱ	2		22	0	2	0	0	2	（10%+）	（10%+）	（30%+）
J07A3128	E11	12			Female	62	2005-10	Breast	Right breast	Invasive ductal carcinoma	2016-5	Yes	2014-1	99	123	1	Ⅱ-Ⅲ	3		14	7	2	2	0	3	（+）	（-）	（80%+）
J07A3129	E12	4			Female	62	2005-10	Breast	Left breast	Invasive ductal carcinoma	2016-4-19	No		123	123	1	Ⅱ	2		13	0	1	0	0	1	（-）	（95%++）	（95%+）
J07A3131	E14	4			Female	53	2005-10	Breast	Left breast	Invasive ductal carcinoma	2016-8-1	No		123	123	1	Ⅱ-Ⅲ	3		11	0	1	0	0	1	Weak（+）	（-）	（-）
J07A3132	E15	2	D09	1	Female	48	2005-10	Breast	Left breast	Invasive ductal carcinoma	2016-3	No		123	123	1	Ⅱ	2				2	0	0	2	（-）	（65% Weakly +）
J07A3133	E16	4			Female	65	2005-10	Breast	Left breast	Invasive ductal carcinoma	2016-5	No		123	123	1	Ⅱ	2		13	0	1	0	0	1	（+）	80%（+）	100%（+）
J07A3134	F01	4			Female	53	2005-10	Breast	Right breast	Invasive ductal carcinoma	2016-7	Yes	2012-4	78	123	1	Ⅱ	2		9	0	1	0	0	1	（+）	（-）	（-）
J07A3135	F02	4			Female	64	2005-10	Breast	Left breast	Invasive ductal carcinoma	2010-10	No		60	60	0	Ⅱ	2		13	2	2	1	0	2	Partly weak（+）	（95%+-++）	（20%+）
J07A3136	F03	4	D10	1	Female	64	2005-11	Breast	Left breast	Invasive ductal carcinoma	2016-5-17	No		122	122	1	Ⅲ	3		6	0	2	0	0	2	Weak（+）	（-）	（70%+）
J07A3137	F04	4	D11	1	Female	43	2005-11	Breast	Left breast	Invasive ductal carcinoma	2016-4	No		122	122	1	Ⅱ	2		8	0	2	0	0	2	（+）	（100%+）	（80%+）
J07A3138	F05	4			Female	54	2005-11	Breast	Left breast	Invasive ductal carcinoma	2014-1	No		98	98	0	Ⅱ	2		12	5	2	2	0	3	（100%+++）	（-）	（-）
J07A3139	F06	8			Female	49	2005-11	Breast	Right breast	Invasive ductal carcinoma	2016-4	No		122	122	1	Ⅱ-Ⅲ	3		10	0	2	0	0	2	（+）	（+）	（+）
J07A3140	F07	2			Female	80	2005-11	Breast	Right breast	Mucinous adenocarcinoma	2012-9	No		82	82	0	Ⅱ	2		10	0	2	0	0	2	（-）	Focal（+）	Individually（+）
J07A3141	F08	3			Female	38	2005-11	Breast	Left breast	Invasive ductal carcinoma	2011-1	Yes	2009-5	42	62	0	Ⅱ	2		11	5	2	2	0	3	（95%+++）	Few（+）	Few（+）
J07A3142	F09	2	E01	1	Female	29	2005-11	Breast	Left breast	Invasive ductal carcinoma	2016-5	No		122	122	1	Ⅱ-Ⅲ	3		15	0	2	0	0	2	（++）	（30%+）	（10%+）
J07A3143	F10	4			Female	47	2005-11	Breast	Left breast	Invasive ductal carcinoma	2016-8-3	No		122	122	1	Ⅱ	2		11	1	1	1	0	2	（+）	（95%+）	（80%+）
J07A3144	F11	8			Female	83	2005-12	Breast	Right breast	Invasive ductal carcinoma	2016-7	No		121	121	1	Ⅱ-Ⅲ	3		10	0	2	0	0	2	（+）	（-）	（-）
J07A3145	F12	12			Female	32	2005-12	Breast	Right breast	Invasive ductal carcinoma	2016-6-14	No		121	121	1	Ⅱ	2		9	0	1	0	0	1	（-）	（-）	（-）
J07A3146	F13	12			Female	68	2005-12	Breast	Right breast	Invasive ductal carcinoma	2016-8	No		121	121	1	Ⅱ	2		10	0	1	0	0	1	（+）	（+）	（-）
J07A3147	F14	8	E02	2	Female	50	2005-12	Breast	Right breast	Invasive ductal carcinoma	2016-2	No		121	121	1	Ⅱ	2		14	1	2	1	0	2	（+）	（+）	（+）
J07A3148	F15	2	E03	2	Female	55	2005-12	Breast	Right breast	Invasive ductal carcinoma	2016-7-19	No		121	121	1	Ⅱ-Ⅲ	3		13	5	2	2	0	3	（20% weak+）	（-）	（-）
J07A3149	F16	4			Female	50	2005-12	Breast	Right breast	Invasive ductal carcinoma	2016-8-6	No		121	121	1	Ⅱ	2		11	0	2	0	0	2	（-）	（70%+）	（90%+）
J07A3150	G01	4			Female	58	2005-12	Breast	Left breast	Invasive ductal carcinoma	2016-2-23	No		121	121	1	Ⅱ	2		12	0	2	0	0	2	（-）	Weakly（30%+）	Weakly（20%+）
J07A3151	G02	8			Female	41	2005-12	Breast	Left breast	Invasive ductal carcinoma	2016-8	No		121	121	1	Ⅱ-Ⅲ	3		11	4	2	2	0	3	（-）	（-）	（-）
J07A3152	G03	4	E05	1	Female	55	2005-12	Breast	Left breast	Invasive ductal carcinoma	2016-1	No		121	121	1	Ⅱ	2		15	2	1	1	0	2	（90%++）	（-）	（-）
J07A3153	G04	8			Female	49	2006-1	Breast	Left breast	Invasive ductal carcinoma	2016-3-16	No		120	120	1	Ⅱ-Ⅲ	3		13	0	2	0	0	2		（-）	（+）
J07A3154	G05	8	E06	2	Female	47	2006-2	Breast	Left breast	Invasive ductal carcinoma	2016-8-3	No		119	119	1	Ⅱ	2		15	2	2	1	0	2	Partly（+）	（+）	（-）
J07A3155	G06	4			Female	67	2006-2	Breast	Left breast	Invasive ductal carcinoma，partly invasive lobular carcinoma	2016-8	No		119	119	1	Ⅱ	2	Cancer tissue invades nerves	15	4	2	2	0	3	（-）	（80%++）	（20%+-++）
J07A3156	G07	8			Female	56	2006-2	Breast	Right breast	Invasive ductal carcinoma	2016-5	No		119	119	1	Ⅱ-Ⅲ	3		18	0	1	0	0	1	（-）	Partly weak（+）	（-）
J07A3157	G08	8	E08	4	Female	59	2006-2	Breast	Right breast	Invasive ductal carcinoma	2016-4-27	No		119	119	1	Ⅱ	2				1	0	0	1	（-）	（+）	（-）
J07A3159	G10	4	E10	1	Female	52	2006-4	Breast	Left breast	Invasive ductal carcinoma，with large areas of necrosis, mucinous adenocarcinoma components are seen in small focal areas	2011-7	Yes	2008-3 Recurrence	23	63	0	Ⅱ-Ⅲ	3	Tumor thrombi can be seen in the vessel	21	5	2	2	0	3		（-）	（-）
J07A3160	G11	12	E11	1	Female	54	2006-4	Breast	Left breast	Invasive ductal carcinoma	2014-1	Yes	2011-1	57	93	0	Ⅱ	2		13	9	1	2	0	3	（60%+）	（++）	（++）
J07A3161	G12	8			Female	66	2006-4	Breast	Right breast	Invasive ductal carcinoma，partly invasive lobular carcinoma	2016-6-7	No		117	117	1	Ⅱ	2		15	8	2	2	0	3	（-）	（90%++-+++）	（80%+-++）
J07A3162	G13	8			Female	56	2006-4	Breast	Left breast	Invasive ductal carcinoma	2016-4-25	No		117	117	1	Ⅱ	2		10	2	1	1	0	2	（-）	（50%+）	（-）
J07A3163	G14	12	E12	1	Female	49	2006-4	Breast	Left breast	Invasive ductal carcinoma	2016-8-1	No		117	117	1	Ⅱ	2		15	0	1	0	0	1	（-）	（-）	（-）
J07A3164	G15	4			Female	52	2006-4	Breast	Right breast	Invasive ductal carcinoma	2016-8-9	No		117	117	1	Ⅱ-Ⅲ	3		15	2	2	1	0	2	（-）	Weakly（+）	（+）
J07A3165	G16	8	F01	1	Female	53	2006-4	Breast	Left breast	Invasive ductal carcinoma	2016-6	No		117	117	1	Ⅱ	2		16	2	2	1	0	2	（80%+）	30%（+++）	20%（++）
J07A3166	H01	4	F02	1	Female	47	2006-4	Breast	Left breast	Invasive ductal carcinoma	2016-8	No		117	117	1	Ⅱ	2		8	0	1	0	0	1	Weakly positive spot	（90%++）	（-）
J07A3167	H02	4			Female	62	2006-4	Breast	Left breast	Invasive ductal carcinoma，partly invasive lobular carcinoma	2016-6-7	No		117	117	1	Ⅱ	2		8	0	1	0	0	1	（-）	（90%+）	（5%+）
J07A3168	H03	8	F03	1	Female	55	2006-5	Breast	Left breast	Invasive ductal carcinoma	2016-7	No		116	116	1	Ⅱ	2	Cancer thrombi can be seen in some areas of the vessel	12	4	2	2	0	3	（-）	（+）	（-）
J07A3170	H05	4	F05	2	Female	50	2006-5	Breast	Right breast	Invasive ductal carcinoma	2016-5-31	Yes	2014-2 Whole body metastasis	93	116	1	Ⅱ	2	Tumor thrombus seen in the vessel	24	0	2	0	0	2	（90%++-+++）	（60%+）	（50%++）
J07A3171	H06	8	F06	2	Female	50	2006-5	Breast	Left breast	Invasive ductal carcinoma	2008-12	Yes	2008-4 Lung metastasis	23	31	0	Ⅱ-Ⅲ	3	Tumor thrombus seen in individual vessels	17	16	2	3	0	3	（-）	（-）	（-）
J07A3172	H07	8	F07	2	Female	56	2006-5	Breast	Left breast	Invasive ductal carcinoma，focal area with squamous metaplasia	2011-12	Yes	2010-1	44	57	0	Ⅲ	3		13	0	1	0	0	1	（40%+-++）	（-）	（-）
J07A3173	H08	8			Female	44	2006-6	Breast	Left breast	Invasive ductal carcinoma	2016-4	No		115	115	1	Ⅱ-Ⅲ	3	Cancer thrombus seen in part of the vessel	19	0	1	0	0	1	Partly（+）	（+/-）	（-）
J07A3174	H09	4			Female	56	2006-6	Breast	Right breast	Invasive ductal carcinoma	2016-6	No		115	115	1	Ⅱ-Ⅲ	3				2	0	0	2	（-）	（100%+++）	（-）
J07A3175	H10	4			Female	43	2006-7	Breast	Right breast	Invasive ductal carcinoma	2016-4-8	No		114	114	1	Ⅱ	2		24	0	2	0	0	2	Focal（+）	（-）	（-）
J07A3176	H11	4	F08	4	Female	42	2006-7	Breast	Left breast	Invasive ductal carcinoma	2016-1	No		114	114	1	Ⅱ	2		18	0	1	0	0	1	（80%++）	（-）	（-）
J07A3177	H12	4			Female	57	2006-7	Breast	Right breast	Invasive ductal carcinoma	2016-8	Yes	2014-1	90	114	1	Ⅱ	2		27	11	1	3	0	3	（-）	（90%++）	（90%++）
J07A3178	H13	8			Female	51	2006-7	Breast	Left breast	Invasive ductal carcinoma	2016-8-1	Yes	2007-5	10	114	1	Ⅱ	2		19	5	2	2	0	3	（20%+）	（20%+）	（30%+）
J07A3179	H14	8	F09	1	Female	62	2006-11	Breast	Right breast	Invasive ductal carcinoma	2013-2	Yes	2012-9-3 Brain metastases	70	77	0	Ⅱ	2		12	3	2	2	0	3	（-）	（100%+++）	（30%+-++）
J07A3180	H15	4			Female	40	2006-12	Breast	Left breast	Invasive ductal carcinoma，partly invasive lobular carcinoma	2016-8	Yes	2010-4	40	109	1	Ⅱ	2		22	2	1	1	0	2	（+）	（80%+）	（80%++）
J07A3181	H16	4	F10	3	Female	64	2007-2	Breast	Right breast	Invasive ductal carcinoma	2016-4	No		107	107	1	Ⅱ	2		13	0	2	0	0	2	（-）	（-）	（-）
J07A3183	I02	12	F12	2	Female	47	2007-5	Breast	Right breast	Invasive ductal carcinoma	2016-5	No		104	104	1	Ⅱ-Ⅲ	3		23	0	2	0	0	2	（-）	（-）	（-）
J07A3184	I03	4	G01	1	Female	52	2007-5	Breast	Left breast	Invasive ductal carcinoma	2016-7-21	No		104	104	1	Ⅱ	2				2	0	0	2	Individually（+）	95％（++）	（-）
J07A3185	I04	4			Female	63	2007-7	Breast	Left breast	Invasive ductal carcinoma	2016-4-25	No		102	102	1	Ⅱ-Ⅲ	3		23	7	1	2	0	3	（-）	Partly（+）	（-）
J07A3186	I05	4			Female	71	2009-7-15	Breast	Left breast	Invasive ductal carcinoma	2016-6-28	No		78	78	1	Ⅱ	2		27	1	1	1	0	2	（-）	（90%+）	（90%+）
J07A3188	I07	4			Female	75	2009-7-20	Breast	Left breast	Invasive ductal carcinoma	2016-2-22	Yes	2015-12 Liver metastasis	77	78	1	Ⅱ	2		9	0	3	0	0	2	（60%+）	（100%++）	（90%++）
J07A3190	I09	8	G03	1	Female	41	2011-01-28	Breast	Right breast	Invasive ductal carcinoma	2016-4-14	No		60	60	1	Ⅱ-Ⅲ	3		25	0	2	0	0	2	（90%++）	（90%++）	（-）
J07A3191	I10	4			Female	67	2011-5	Breast	Right breast	Invasive ductal carcinoma	2016-7-19	No		56	56	1	Ⅱ	2				1	2	0	3	（-）	（40%+）	（90%+）
J07A3192	I11	4	G04	1	Female	55	2011-12	Breast	Left breast	Invasive ductal carcinoma	2016-8	No		49	49	1	Ⅱ-Ⅲ	3		20	0	1	0	0	1	（95%++）	（60%+）	（30%+）
J07A3193	I12	4	G05	1	Female	52	2012-9	Breast	Left breast	Invasive ductal carcinoma	2016-8-11	Yes	2015-7 Lung metastasis	34	40	1	Ⅱ-Ⅲ	3		40	3	1	2	0	3	（++）	（95%++）	（80%+）
